# Supplementary material for: On the Sorbent Ability and Reusability of Graphene-Oxide–Chitosan Aerogels for the Removal of Dyes from Wastewater
Source: Gels. 2023 Jan 27;9(2):110. doi: 10.3390/gels9020110 (PMC9956623; doi:10.3390/gels9020110)
Supplement: Supplementary file 1 [file gels-09-00110-s001.zip]

Archive with 1 entries (1 files):
- gels-2172556-supplementary.pdf
